# Supplementary material for: Platycladus orientalis Leaf Extract Promotes Hair Growth via Non-Receptor Tyrosine Kinase ACK1 Activation
Source: Curr Issues Mol Biol. 2024 Oct 5;46(10):11207–19. doi: 10.3390/cimb46100665 (PMC11505925; doi:10.3390/cimb46100665)
Supplement: Supplementary file 1 [file cimb-46-00665-s001.zip]

Archive with 2 entries (2 files):
- cimb-3204028-Supplementary Materials.pdf
- POLE_Array Antibody Raw Data.xlsx
