# Supplementary material for: Platycladus orientalis Leaf Extract Promotes Hair Growth via Non-Receptor Tyrosine Kinase ACK1 Activation
Source: Curr Issues Mol Biol. 2024 Oct 5;46(10):11207–19. doi: 10.3390/cimb46100665 (PMC11505925; doi:10.3390/cimb46100665)
Supplement: Supplementary file 1 [file cimb-46-00665-s001.zip › POLE_Array Antibody Raw Data.xlsx]

## Sheet: Grwoth Factor array
		Non-Treated					Minoxidil					POLE 0.25%					POLE 0.5%					POLE 1%
		#1	#2	#3	#4		#1	#2	#3	#4		#1	#2	#3	#4		#1	#2	#3	#4		#1	#2	#3	#4
	Pos	1	1	1	1		1	1	1	1		1	1	1	1		1	1	1	1		1	1	1	1
	Neg	0.000936022	0.0016273	-0.000696067	0.000537809		1.57765e-05	0.000915867	0.00310832	0.00280847		-0.00019243	0.00219404	-0.000395171	0.000507115		0.00213955	-0.00022994	0.00217844	0.00111799		6.27956e-05	0.00235441	-0.000411173	-0.000976118
1	AR	0.0772235	0.11349	0.0812083	0.0786189		0.145708	0.171903	0.199683	0.148323		0.130579	0.130179	0.13076	0.120006		0.11754	0.118122	0.150489	0.128705		0.141623	0.117176	0.161217	0.14498
2	bFGF	0.0475218	0.0465525	0.0498142	0.0423143		0.0789979	0.090244	0.093617	0.0790922		0.0730722	0.075946	0.0701414	0.0565936		0.064755	0.0628197	0.0688628	0.0648877		0.0825195	0.0707242	0.078982	0.0844977
3	bNGF	0.124068	0.109822	0.123643	0.113926		0.16528	0.153954	0.188958	0.124599		0.164373	0.138515	0.169292	0.129164		0.153756	0.127264	0.152321	0.13228		0.146076	0.132133	0.181996	0.184463
4	EGF	0.156705	0.145949	0.146636	0.101977		0.1607	0.138799	0.290766	0.190569		0.180732	0.134277	0.164632	0.140106		0.166069	0.116015	0.223869	0.165792		0.168297	0.139535	0.229518	0.195772
5	EGFR	0.0382842	0.0269149	0.0297717	0.0319319		0.0507596	0.0411044	0.0473662	0.0359926		0.0419607	0.0446598	0.0513954	0.0426621		0.0382598	0.0329498	0.0583091	0.0505368		0.0406374	0.034812	0.053389	0.0537868
6	FGF4	0.125292	0.108315	0.0876638	0.090296		0.115659	0.0978898	0.157709	0.102131		0.115766	0.101263	0.161855	0.148149		0.0976406	0.0827125	0.197453	0.182953		0.101196	0.0892911	0.15173	0.163811
7	FGF6	0.109146	0.0829932	0.0750496	0.0675033		0.109744	0.112168	0.0937147	0.0740154		0.0992864	0.0838752	0.140399	0.112778		0.0907749	0.069617	0.143281	0.114688		0.0897659	0.0852894	0.149523	0.113671
8	FGF7	0.040463	0.0471125	0.0454616	0.0422178		0.0762013	0.0682732	0.0590067	0.0870898		0.0544443	0.0666388	0.0513964	0.0781812		0.0692512	0.0571302	0.0882144	0.0569534		0.0652959	0.065374	0.0929418	0.091247
9	GCSF	0.0233697	0.0235396	0.0298576	0.0217784		0.0376302	0.0345148	0.00444735	-0.00155775		0.037739	0.0323308	0.0344203	0.022768		0.0310795	0.0255062	0.0264163	0.0311947		0.0413634	0.036443	0.0557825	0.0275452
10	GDNF	0.161246	0.120843	0.106494	0.110732		0.167927	0.165563	0.0918212	0.0540654		0.131998	0.107091	0.199656	0.153293		0.113916	0.093859	0.197514	0.10274		0.137811	0.132815	0.203768	0.184185
11	GM-CSF	0.0167465	0.0165071	0.0128694	0.0180195		0.0282009	0.0236573	0.0108098	0.00792226		0.0211547	0.0171313	0.0230508	0.0147215		0.0142229	0.0123458	0.0295818	0.0257147		0.019975	0.0182202	0.0310787	0.0240185
12	HB-EGF	0.0984175	0.0844954	0.0852497	0.0984003		0.10349	0.0966476	0.132666	0.114047		0.103195	0.0993906	0.124009	0.117074		0.0857932	0.0783667	0.119774	0.100886		0.123851	0.105886	0.129336	0.109496
13	HGF	0.124918	0.0957142	0.134133	0.137741		0.20432	0.148933	0.0963517	0.0774533		0.154286	0.121918	0.139611	0.147684		0.131945	0.114494	0.138605	0.15074		0.176586	0.143836	0.209163	0.160481
14	IGFBP1	0.0696697	0.0583621	0.0911651	0.0869449		0.121239	0.0941034	0.105092	0.104776		0.094658	0.0871591	0.0218926	0.105425		0.0815158	0.0758399	0.107785	0.0971774		0.110869	0.0926012	0.147548	0.108319
15	IGFBP2	1.13635	1.00485	0.989366	0.915806		0.383939	0.306302	0.454818	0.438926		0.998028	0.924235	0.59503	0.943783		0.988278	0.873421	1.04082	0.973358		0.958727	0.909585	0.944113	0.967243
16	IGFBP3	0.0568753	0.0389562	0.0495531	0.0412915		0.0652873	0.0540544	0.0381573	0.0256008		0.0636473	0.0559568	0.0724207	0.0723769		0.069747	0.0421781	0.0895162	0.0726506		0.0525324	0.0480662	0.0885058	0.0862728
17	IGFBP4	0.084592	0.0682833	0.101469	0.10953		0.0761382	0.0684891	0.0738305	0.0612864		0.0873641	0.0784535	0.12711	0.10767		0.0798472	0.0637121	0.132572	0.0993745		0.0870373	0.0681539	0.182253	0.171904
18	IGFBP6	0.574158	0.47105	0.56502	0.543686		0.116131	0.0971093	0.0674804	0.0415623		0.421564	0.42672	0.618943	0.586098		0.36912	0.390196	0.600249	0.541746		0.415581	0.416816	0.691894	0.64159
19	IGF1	0.122214	0.0955172	0.124827	0.129655		0.148365	0.126404	0.0681006	0.0299916		0.123998	0.107101	0.188721	0.174621		0.111348	0.0985535	0.151295	0.135566		0.129652	0.125561	0.170921	0.139451
20	IGF1SR	0.105091	0.097703	0.0906394	0.0820022		0.113201	0.116008	0.162038	0.0617792		0.15401	0.133769	0.171376	0.181742		0.142469	0.12483	0.146431	0.129686		0.109183	0.101589	0.213536	0.128918
21	IGF2	0.202924	0.186936	0.0999989	0.0881645		0.236647	0.1006	0.0328956	0.0416568		0.170356	0.137053	0.111572	0.0873286		0.160646	0.120706	0.191154	0.159633		0.219111	0.132085	0.194224	0.144104
22	M-CSF	0.168669	0.149873	0.0741913	0.0741197		0.236391	0.201656	0.0725819	0.0776505		0.136579	0.110368	0.19733	0.125723		0.117263	0.101005	0.168259	0.140599		0.174504	0.108608	0.195294	0.192359
23	M-CSFR	0.1603	0.130154	0.10511	0.0802641		0.267509	0.242668	0.0903548	0.103803		0.173401	0.157543	0.23126	0.143695		0.147995	0.14447	0.157944	0.147609		0.196075	0.167522	0.273129	0.259724
24	NT3	0.188287	0.164386	0.152451	0.0793592		0.194654	0.162859	0.114979	0.115032		0.173734	0.130085	0.223335	0.186472		0.149732	0.12299	0.204772	0.141421		0.196759	0.160961	0.276007	0.246166
25	NT4	0.15097	0.140527	0.114659	0.0868662		0.147365	0.142303	0.101893	0.102123		0.125941	0.14475	0.16912	0.20704		0.106674	0.12217	0.190138	0.150619		0.148412	0.135034	0.180602	0.17515
26	PDGFRA	0.0627106	0.065244	0.0717521	0.0584978		0.0821233	0.0760153	0.0212756	0.0235347		0.0759427	0.069916	0.0965636	0.0913653		0.068858	0.056737	0.0870238	0.0816422		0.0817694	0.0710133	0.121376	0.11343
27	PDGFRB	0.0426095	0.0407829	0.0718916	0.0729538		0.0612286	0.0547751	0.129778	0.139525		0.067301	0.0521049	0.0900792	0.0845914		0.0531742	0.0394462	0.0664943	0.0700947		0.0866416	0.0653944	0.126391	0.0995306
28	PDGF-AA	0.134028	0.12199	0.150931	0.158621		0.149597	0.130257	0.158095	0.178123		0.177603	0.137426	0.237438	0.20769		0.144818	0.118057	0.194634	0.183718		0.204749	0.159037	0.228509	0.187151
29	PDGF-AB	0.123906	0.0790309	0.150581	0.14861		0.120372	0.126204	0.0938749	0.114314		0.155184	0.121847	0.263793	0.216096		0.12551	0.102626	0.180324	0.17781		0.159416	0.122688	0.207428	0.188143
30	PDGF-BB	0.0661168	0.0501247	0.115728	0.100364		0.0784233	0.105031	0.0466063	0.0518762		0.0969167	0.090638	0.117814	0.125821		0.0855367	0.0783325	0.0926118	0.0734539		0.0910459	0.0804894	0.107126	0.120651
31	PIGF	0.214606	0.180587	0.252706	0.258185		0.20231	0.208083	0.019608	0.024081		0.243678	0.192157	0.379208	0.331266		0.223012	0.169672	0.260718	0.238049		0.230002	0.204353	0.260985	0.259858
32	SCF	0.129625	0.12664	0.141185	0.143589		0.162916	0.172445	0.0775889	0.0545542		0.183525	0.151392	0.27293	0.275893		0.170507	0.138312	0.18837	0.194475		0.171077	0.15005	0.219994	0.184162
33	SCFR	0.125609	0.118658	0.0690376	0.057339		0.140134	0.107934	0.0841772	0.0631347		0.130532	0.105945	0.103556	0.0943482		0.111458	0.0858239	0.130861	0.122561		0.104909	0.0916515	0.124545	0.127791
34	TGFA	0.111003	0.0936017	0.0560372	0.0475288		0.146574	0.119203	0.0686469	0.0790347		0.106177	0.0893573	0.0993882	0.105041		0.0916468	0.0686973	0.107655	0.101387		0.102449	0.08115	0.0947102	0.0785875
35	TGFB	0.0663987	0.0406554	0.0341278	0.024711		0.0912836	0.0706679	0.0321604	0.0523075		0.056303	0.0447505	0.0633608	0.0595934		0.042503	0.0346867	0.0680881	0.062843		0.0761814	0.0475397	0.0699228	0.0396431
36	TGFB2	0.120276	0.0916824	0.0556867	0.0584906		0.124218	0.120757	0.181175	0.241345		0.0839424	0.0815895	0.158205	0.13623		0.0632471	0.0638557	0.117364	0.105045		0.136118	0.105935	0.210123	0.0842604
37	TGFB3	0.173674	0.133742	0.093522	0.0802784		0.196481	0.173421	0.246027	0.280781		0.191498	0.173223	0.202703	0.168278		0.171074	0.150183	0.183975	0.133379		0.19615	0.134091	0.231932	0.149517
38	VEGF	0.178123	0.129444	0.0777534	0.0628754		0.118024	0.1146	0.107421	0.121038		0.139416	0.141564	0.1819	0.120148		0.113512	0.11911	0.176848	0.158928		0.15101	0.113308	0.129519	0.141938
39	VEGR2	0.0837926	0.0740143	0.107324	0.0683652		0.14608	0.130067	0.196142	0.167053		0.128825	0.116079	0.142435	0.0914091		0.117827	0.104212	0.156048	0.110693		0.167725	0.0961315	0.161919	0.165084
40	VEGFR3	0.128378	0.119886	0.154543	0.0853748		0.188248	0.148225	0.227606	0.193937		0.166955	0.160709	0.264372	0.211757		0.142473	0.150799	0.215135	0.197555		0.176796	0.1203	0.236485	0.263335
41	VEGF-D	0.0845186	0.0831476	0.110031	0.0878104		0.138112	0.127712	0.190983	0.196175		0.134707	0.135285	0.204292	0.153586		0.117311	0.125182	0.146349	0.137779		0.12285	0.0873986	0.196083	0.206696

## Sheet: RTK array
		Non-Treated									Minoxidil									POLE 0.25%									POLE 0.5%									POLE 1%
		#1	#2	#3	#4	#5	#6	#7	#8		#1	#2	#3	#4	#5	#6	#7	#8		#1	#2	#3	#4	#5	#6	#7	#8		#1	#2	#3	#4	#5	#6	#7	#8		#1	#2	#3	#4	#5	#6	#7	#8
	Pos	1	1	1	1	1	1	1	1		1	1	1	1	1	1	1	1		1	1	1	1	1	1	1	1		1	1	1	1	1	1	1	1		1	1	1	1	1	1	1	1
	Neg	0.00255755	0.00112686	0.00691054	0.0035363	0.0130469	0.0114835	0.00302973	0.00531943		-0.00336847	0.00308386	-0.00071513	0.00131802	0.0512436	0.0159312	0.0220297	0.00440066		0.00342233	0.00423165	0.00526741	0.0077887	0.00201383	0.00149599	0.00599254	0.00296918		0.00680287	0.00332124	0.00678585	0.00273789	0.000875584	0.00222131	-0.00128328	-0.0013922		0.0122088	0.0124706	0.00783049	0.00727775	0.00700826	0.00584107	0.00508097	0.00529656
1	Csk	0.0210258	0.0524164	0.030717	0.0653416	0.110817	0.0820078	0.0853336	0.0672805		0.0774262	0.0615817	0.0542184	0.0436486	0.0939648	0.0733541	0.0733077	0.0577317		0.0645962	0.0587839	0.0911237	0.0843394	0.0623596	0.0532456	0.0935139	0.0772853		0.0769014	0.0802849	0.0592768	0.0627949	0.160512	0.145056	0.104493	0.0983097		0.108711	0.100689	0.0790623	0.0736497	0.0814364	0.106485	0.0559838	0.067921
2	EphA4	0.0579007	0.0527395	0.0798302	0.0742473	0.0647631	0.0531453	0.0492273	0.0419198		0.0491797	0.0512548	0.0328158	0.0358751	0.0344113	0.0282706	0.0297424	0.025565		0.0387716	0.0341364	0.0571361	0.0552452	0.0524947	0.0467035	0.0797105	0.0699447		0.0350605	0.0446472	0.0241921	0.0315961	0.0829065	0.0570984	0.0559154	0.0343497		0.045604	0.0305785	0.0305503	0.0205148	0.0621932	0.0599206	0.0392717	0.0384014
3	EphB2	0.00328059	-0.00296522	0.00372304	-0.00182771	-0.00490191	-0.00378608	-4.63971e-05	0.0006426		-0.00390887	-0.00345493	-0.00112561	-0.00269697	-0.0193041	-0.0201344	-0.00806016	-0.00827419		0.00171674	-0.000644335	0.00153525	-0.00205868	0.00210013	0.00159092	0.00404198	0.0041135		-0.00333554	-0.00183991	-0.00390812	-0.00122911	0.00381936	0.00429812	0.0042883	0.00584666		-0.00272144	0.00227712	-1.19641e-06	0.00308554	0.00552612	0.00902767	0.00353193	0.00618287
4	EerB4	0.01418	0.00724961	0.0156746	0.00907418	0.0179637	0.0167584	0.0171994	0.0157309		0.0113465	0.0183609	0.00885414	0.0146393	0.0115155	0.00198898	0.015403	0.00722257		0.0163915	0.0173413	0.0257971	0.0234417	0.0232281	0.0175059	0.0330532	0.0241847		0.00890534	0.00847626	0.0053801	0.00496059	0.019127	0.0200133	0.013915	0.0157917		0.0141904	0.0163386	0.013724	0.0139968	0.0256585	0.0260846	0.0159323	0.0158444
5	Fgfr	0.0100725	0.00375749	0.0118367	0.00325297	0.0200044	0.018268	0.0191898	0.0158632		0.00657482	0.0153779	0.00728919	0.0115158	0.00934628	0.00444785	0.0129219	0.0098701		0.0215551	0.0149468	0.0314478	0.0231597	0.0222269	0.0161854	0.0336254	0.0263563		0.0159238	0.0167451	0.0102377	0.0117023	0.0350363	0.034357	0.02324	0.0236589		0.0300489	0.0245505	0.0226827	0.0183828	0.0424993	0.0383246	0.0260489	0.0243402
6	InsulinR	0.0470398	0.0226949	0.0646526	0.0326166	0.045961	0.0455493	0.0370203	0.0372221		0.0418032	0.0537244	0.0290317	0.0367538	0.045444	0.0340959	0.0392545	0.0295839		0.0839597	0.0527641	0.129037	0.0768751	0.0563958	0.0528486	0.085094	0.0781045		0.0917351	0.0545037	0.0703167	0.0385071	0.128706	0.0915697	0.088993	0.0621321		0.117512	0.0859912	0.0829099	0.062437	0.132348	0.109597	0.0883061	0.0737659
7	LTK	0.00242679	0.00626505	0.00373592	0.0120621	0.00501528	0.00263444	0.00694101	0.00519416		0.00456995	0.00435379	0.0041144	0.0044864	-0.0117923	-0.0113288	-0.00221024	-0.00210719		0.0108333	0.00826488	0.0187917	0.0125659	0.0121463	0.0127936	0.0167141	0.0165385		0.00919956	0.00557695	0.00399644	0.00236254	0.0250404	0.0199939	0.016462	0.0147444		0.0305726	0.00894783	0.0223166	0.00761514	0.0358482	0.0219532	0.022903	0.0147505
8	PDGFRa	0.00344981	0.00302676	0.00641471	0.00852683	0.0149623	0.0296412	0.0151811	0.0260589		0.0194849	0.0386419	0.0151717	0.0276399	-5.79315e-05	-0.000296094	0.0075872	0.00752379		0.0235216	0.0143181	0.033853	0.0220538	0.0146751	0.013415	0.0214994	0.0211744		0.0140113	0.0125647	0.0111503	0.00624857	0.0302421	0.0228407	0.0187241	0.0156241		0.0268534	0.0352855	0.0191078	0.0252885	0.0213294	0.0373921	0.0141197	0.0269832
9	ROS	0.0388248	0.0594083	0.0676855	0.0995476	0.0684925	0.0680211	0.0518163	0.0530969		0.131401	0.127272	0.0906227	0.0865948	0.0873993	0.0976531	0.06657	0.0734821		0.120867	0.0883006	0.1762	0.129745	0.0995234	0.0839622	0.155301	0.127083		0.0290657	0.0334729	0.0177153	0.022698	0.0801245	0.0960662	0.0498998	0.060934		0.0845274	0.0576363	0.0548063	0.0395162	0.0843265	0.0898784	0.0498595	0.0515762
10	Tie1	0.0484397	0.0531471	0.0796435	0.0680976	0.0391526	0.0447199	0.0303808	0.0366096		0.0574585	0.0429489	0.0370617	0.0294935	0.0272728	0.0173344	0.0249864	0.0172499		0.0552121	0.0346782	0.0822218	0.0565611	0.0476357	0.0397299	0.0725325	0.060491		0.0701404	0.0495877	0.0501358	0.0344739	0.105286	0.0952898	0.0712729	0.062794		0.122165	0.099767	0.0854008	0.0687684	0.115587	0.093522	0.0788522	0.0622678
11	Tyk2	0.037671	0.0492858	0.0544719	0.0661529	0.0412411	0.0318609	0.0344452	0.0262538		0.0535839	0.0451321	0.0362407	0.0290125	0.0252066	0.0151652	0.0225925	0.0138652		0.0561954	0.0666563	0.0859871	0.0973771	0.0542122	0.0513727	0.081414	0.0777209		0.0492261	0.0482086	0.0357839	0.0350627	0.113276	0.0915697	0.0753112	0.0594678		0.144951	0.108651	0.100332	0.0761478	0.141099	0.10399	0.0870365	0.0643199
12	Dtk	0.0923296	0.0647619	0.133078	0.0905196	0.0809874	0.0951233	0.0635989	0.0744906		0.175443	0.165516	0.119106	0.113443	0.0605384	0.0545457	0.047641	0.0442721		0.126767	0.110119	0.182443	0.15786	0.126486	0.112659	0.188831	0.170106		0.0586228	0.0540378	0.0414879	0.0394492	0.0895705	0.0667708	0.0591495	0.0439009		0.0559463	0.0515071	0.0398105	0.036049	0.0986909	0.067004	0.0634975	0.0413637
13	EphA5	0.0253333	0.0270947	0.0380643	0.0336276	0.0746743	0.0690653	0.060474	0.0546976		0.0691689	0.0609008	0.049453	0.0436678	0.0624759	0.0532841	0.0527141	0.046127		0.0494533	0.0539948	0.0694329	0.0750229	0.0478514	0.0496984	0.0695611	0.074327		0.093525	0.064164	0.0695365	0.0492158	0.120749	0.110267	0.0814693	0.0759145		0.0907696	0.0714299	0.0656242	0.0524733	0.109103	0.0804977	0.0708355	0.0516082
14	EphB3	0.00174991	0.00269601	0.00568062	0.00553895	0.0119669	0.010684	0.0139911	0.0120702		0.012865	0.00935786	0.00945062	0.00855911	-0.00352738	-0.00224645	0.00352079	0.00537564		0.010539	0.00904075	0.0157009	0.0113218	0.0139932	0.00981597	0.0209013	0.0118442		0.00668641	0.00582213	0.00454843	0.00496059	0.0260109	0.0264508	0.0160598	0.0175176		0.0101856	0.013024	0.00818224	0.0125467	0.02128	0.0213171	0.010854	0.0122034
15	FAK	0.0172029	0.0237949	0.0295965	0.0353147	0.0741373	0.0713507	0.0601678	0.0574048		0.0320113	0.0306008	0.0218227	0.020463	0.053445	0.0579958	0.0431386	0.0459288		0.0198562	0.018572	0.0289487	0.0281912	0.0301499	0.0220025	0.044529	0.0327541		0.0404852	0.0387015	0.0313827	0.0286227	0.0932195	0.0817614	0.0598197	0.0549519		0.0696507	0.0564818	0.0504202	0.0402986	0.103644	0.0876366	0.0678891	0.0586827
16	FRK	0.108675	0.115313	0.168353	0.165867	0.178823	0.162527	0.133772	0.123361		0.222895	0.227067	0.151745	0.154747	0.168323	0.170685	0.126345	0.123785		0.147341	0.141067	0.21904	0.202226	0.177027	0.158083	0.267594	0.232985		0.0795371	0.0622332	0.060447	0.045028	0.149779	0.10711	0.0990051	0.0699407		0.113019	0.0839144	0.079213	0.0598312	0.158353	0.119929	0.101697	0.0779179
17	Itk	0.0828609	0.0760921	0.122678	0.1126	0.148182	0.141768	0.110966	0.111509		0.144803	0.138469	0.0976329	0.0954971	0.138321	0.125029	0.103009	0.0943294		0.103852	0.0962133	0.149854	0.139327	0.112098	0.108266	0.169345	0.162368		0.116125	0.0989558	0.0864276	0.0736066	0.202553	0.150672	0.131144	0.0968602		0.163237	0.134656	0.114143	0.0941083	0.212717	0.17772	0.139097	0.113793
18	Lyn	0.39849	0.344178	0.41907	0.367182	0.410224	0.339139	0.387163	0.316614		0.442015	0.43646	0.395345	0.394088	0.438805	0.399766	0.419064	0.371646		0.454562	0.425038	0.493771	0.463848	0.440298	0.429268	0.467221	0.459815		0.378804	0.360783	0.368555	0.352702	0.491599	0.436677	0.471605	0.409153		0.456272	0.397878	0.422408	0.364923	0.458703	0.415356	0.430349	0.374192
19	PDGFRb	0.00161145	-0.00401132	0.00345259	-0.00221408	0.00730065	0.00679346	0.0101981	0.00909152		0.00442945	0.00125192	0.00487763	0.00231856	-0.0069389	-0.00149334	0.000643386	0.00405188		0.00873308	0.00673988	0.0125216	0.0240664	0.0066744	0.00518129	0.0106219	0.00934099		0.00123716	0.00287378	0.000861111	0.00106719	0.00577324	0.00678254	0.00452289	0.0046737		0.00478831	0.0015809	0.00277686	0.00359521	0.0100034	0.00926852	0.00698933	0.00433839
20	RYK	0.0234026	0.0140492	0.034381	0.0253014	0.0206847	0.018453	0.0172273	0.0170602		0.0440999	0.0322328	0.0317768	0.0240098	0.0214282	0.00733155	0.0203017	0.0112097		0.035133	0.0303908	0.0496608	0.0450384	0.0300895	0.0259122	0.0469607	0.0380141		0.00847013	0.00913827	0.00590266	0.00647673	0.0205503	0.0165649	0.0118455	0.0108066		0.0283589	0.0117744	0.0200985	0.0100486	0.0409492	0.0280608	0.025498	0.0177288
21	Tie2	0.038071	0.122782	0.0527139	0.136175	0.0484134	0.0407757	0.0418432	0.0330881		0.0702389	0.0674288	0.0480484	0.0480484	0.0505613	0.0210935	0.0414343	0.0212608		0.0690977	0.0540082	0.0995777	0.0775441	0.0412058	0.0382368	0.0604065	0.0576237		0.0891913	0.0700301	0.0663129	0.0528884	0.153926	0.116472	0.10187	0.077188		0.163177	0.156322	0.115852	0.109671	0.186539	0.174805	0.12387	0.117299
22	TYRO10	0.0182798	0.00417285	0.028637	0.018495	0.0144253	0.0117819	0.0154595	0.0126479		0.0200037	0.0231218	0.0138761	0.0163967	0.0117858	-0.0105371	0.0155615	-0.000823059		0.0211204	0.0146057	0.0293412	0.0230214	0.0182827	0.0147355	0.0258882	0.0254266		0.00830463	0.00672932	0.00554938	0.00298077	0.0274601	0.0237141	0.02138	0.0159258		0.0695317	0.0336907	0.0514683	0.0263078	0.0539303	0.0340141	0.0321094	0.0211383
23	Axl	0.0159722	0.0104648	0.0256234	0.0169753	0.0564152	0.0501856	0.0413839	0.0386627		0.0273422	0.0234298	0.017936	0.0167815	0.029146	0.0282706	0.0259772	0.0213084		0.024886	0.0211404	0.0370157	0.0299218	0.0258345	0.0247298	0.0397631	0.0377801		0.0324064	0.0276559	0.0266503	0.0195259	0.0395263	0.0322866	0.0260049	0.0216817		0.0317687	0.0303108	0.0244342	0.0206584	0.0367313	0.042524	0.0252904	0.0252425
24	EGFR	0.0362865	0.0301022	0.0383863	0.036287	0.0678958	0.0577757	0.0538415	0.0464714		0.0359508	0.0321248	0.026107	0.0235544	0.0190337	0.0149206	0.0197785	0.01572		0.0394806	0.0324575	0.0558755	0.0447896	0.0306505	0.0271032	0.0447175	0.0420193		0.0413311	0.0304265	0.0331123	0.0239786	0.04883	0.0330759	0.0341067	0.0242035		0.028954	0.0216168	0.0231924	0.0169256	0.0344896	0.0276965	0.0238531	0.0191341
25	EphA6	0.0129493	0.0119417	0.0208132	0.0172651	0.0529901	0.0431207	0.0440773	0.037229		0.0446079	0.0401442	0.032431	0.0311546	0.0334071	0.0229795	0.0342369	0.0230523		0.0339157	0.0316081	0.0478804	0.0456964	0.0284583	0.0220111	0.0398282	0.0362586		0.0308556	0.0222496	0.0250605	0.0157355	0.0613814	0.0474648	0.0416137	0.0312748		0.0374694	0.0296086	0.0280881	0.0223669	0.0486502	0.0406652	0.0325965	0.0260729
26	EphB4	-0.00481897	-0.00366519	-0.00345044	-0.00478339	-0.00878644	-0.0080704	-0.00096506	-0.00104857		-0.00461678	-0.00364407	-0.0011705	-0.00136292	-0.0207716	-0.0235073	-0.00953454	-0.0113973		-0.00167438	-0.00205563	-0.00374506	-0.0020255	0.000356735	-0.00180957	-0.000632847	-0.00143908		-0.00795729	-0.00712979	-0.00563034	-0.00562298	-0.00227522	-0.0010589	0.000325358	-0.00113247		-0.00844004	-0.0109512	-0.00564346	-0.00493997	-0.00313822	-0.00347171	-0.00319923	-0.00105133
27	FER	0.0337482	0.0316098	0.044098	0.0451476	0.0803669	0.0754978	0.0628681	0.0616015		0.0868885	0.066775	0.0605936	0.0481574	0.0720024	0.0611048	0.0601414	0.0509147		0.059232	0.0500686	0.0830346	0.0726896	0.0548854	0.0496725	0.0799511	0.0730786		0.0569065	0.055227	0.0447778	0.0424741	0.0763203	0.0647457	0.051676	0.0415634		0.0712216	0.0608496	0.0530547	0.0433351	0.0865744	0.0755819	0.0554089	0.0485819
28	FYN	0.0844916	0.0571315	0.107996	0.0747882	0.141254	0.124368	0.114494	0.0967334		0.150547	0.142738	0.105958	0.102578	0.142949	0.126773	0.112077	0.0994897		0.135301	0.0830166	0.182835	0.117979	0.0785767	0.0747274	0.116706	0.111739		0.225159	0.225079	0.182629	0.184646	0.251989	0.233026	0.176881	0.163208		0.267772	0.222053	0.213708	0.176639	0.291845	0.238735	0.220342	0.178374
29	JAK1	0.0140262	0.0254409	0.0247541	0.03592	0.0535988	0.0546609	0.0450238	0.0453578		0.0498443	0.0489149	0.0337394	0.0341947	0.0441438	0.0394964	0.0374868	0.0357509		0.0368118	0.0326381	0.0535643	0.0458346	0.0441316	0.0346292	0.0651529	0.0534235		0.0407243	0.0340981	0.0318096	0.0248545	0.0679807	0.0520519	0.0428872	0.0343916		0.0589633	0.047175	0.041117	0.0345846	0.0757425	0.0671584	0.0487656	0.0444139
30	MATK	0.0386479	0.0511472	0.0595268	0.0737192	0.0903855	0.0751099	0.0722705	0.0596945		0.125408	0.109034	0.088333	0.0738444	0.0862664	0.0811427	0.0681157	0.0645804		0.0741141	0.0666363	0.110597	0.0973052	0.0852741	0.0740715	0.129437	0.111225		0.0853603	0.0832272	0.0658492	0.0644508	0.116821	0.110682	0.0778498	0.0748001		0.101939	0.0812902	0.0712234	0.0589052	0.120133	0.113018	0.0793792	0.0755305
31	PYK2	0.0171029	0.0172029	0.0249473	0.0286628	0.0212516	0.0160006	0.0187932	0.0144852		0.031687	0.0257265	0.0215661	0.01834	0.00897294	0.00941064	0.0115981	0.0118756		0.0253208	0.0233677	0.0362692	0.0376626	0.0293904	0.0259295	0.0437618	0.0400817		0.0173704	0.0124728	0.0113416	0.00882455	0.040788	0.0350945	0.0286524	0.0241952		0.0349106	0.033542	0.0242907	0.0252239	0.0463529	0.0592104	0.030193	0.037563
32	SCFR	0.0421939	0.0358481	0.0631329	0.0513552	0.0476556	0.0413306	0.0392473	0.0357815		0.0869479	0.0621492	0.0598047	0.042462	0.0522799	0.0630037	0.0433685	0.0470544		0.0717664	0.0473464	0.106826	0.0721256	0.0713183	0.0567842	0.107363	0.0852046		0.0523277	0.0487418	0.037197	0.0353423	0.0744893	0.0741335	0.0459788	0.0473612		0.0776246	0.0695614	0.0529471	0.0451871	0.123727	0.120281	0.0773271	0.0743248
33	TNK1	0.020272	0.017949	0.0255139	0.0249988	0.00722308	0.00524203	0.0106505	0.00793623		0.0309899	0.022403	0.0226757	0.0147868	-0.011007	-0.00758902	-0.00116391	0.00130923		0.0291667	0.0408584	0.0414224	0.0564339	0.01748	0.0189472	0.0254136	0.0275787		0.00691321	0.00764263	0.00379036	0.00467355	0.0177942	0.0142164	0.0115607	0.00981798		0.0226879	0.014595	0.0144849	0.0110895	0.0283078	0.018921	0.0187269	0.0117083
34	VEGFR2	0.0268562	0.0322252	0.042237	0.0485734	0.0483239	0.0440038	0.0389133	0.0348698		0.0766966	0.064046	0.0512168	0.0435973	0.0418623	0.0443248	0.0493936	0.055571		0.0616265	0.0667834	0.0889176	0.0979356	0.0516403	0.0455384	0.0781045	0.0697107		0.0600326	0.0574459	0.0456094	0.0429378	0.0964673	0.0822466	0.0645032	0.0581692		0.220274	0.134936	0.160839	0.0969366	0.0943056	0.0813667	0.0932167	0.0768719
35	ABL1	0.00935719	0.0090572	0.0154363	0.0162605	0.0230238	0.0172059	0.0203799	0.0163712		0.0219167	0.0187608	0.014216	0.015332	-0.0014676	-0.00924972	0.00509028	-0.00102915		0.0203913	0.0144251	0.032819	0.0218382	0.0187315	0.017247	0.0312977	0.0245813		0.0136865	0.0139929	0.00941334	0.007566	0.0236364	0.0199357	0.017459	0.0136971		0.0151127	0.0161362	0.0107449	0.0112546	0.021138	0.0210392	0.0151498	0.0132733
36	BLK	0.00864184	0.00425746	0.0129185	0.0099113	0.0128261	0.00480047	0.012975	0.00992666		0.0144052	0.0119626	0.0117403	0.00985468	-0.00727362	-0.0118502	-0.00014136	-0.00270962		0.0123382	0.00981663	0.0168343	0.0137214	0.0137516	0.0117579	0.0187037	0.0177219		0.0809347	0.0765949	0.0624931	0.058953	0.0869114	0.0845175	0.059183	0.0571219		0.0958277	0.096155	0.070204	0.0706922	0.0927438	0.0890694	0.0612218	0.0596249
37	EPHA1	0.0370788	0.031556	0.0568931	0.0480132	0.123162	0.0962749	0.0968447	0.0746228		0.127418	0.108131	0.0860369	0.0727669	0.0974343	0.0662414	0.0743541	0.0541092		0.0841002	0.069392	0.121528	0.102359	0.0794398	0.0631019	0.116615	0.0946843		0.119625	0.10579	0.0898867	0.0785451	0.16235	0.143173	0.107928	0.0953019		0.129241	0.0558153	0.091603	0.0418133	0.148417	0.0515157	0.0978319	0.0347124
38	EPHA7	0.0302022	0.0241949	0.0361454	0.0317666	0.0689877	0.0593152	0.0554701	0.048768		0.0829922	0.0719087	0.057329	0.0540645	0.0517135	0.0418587	0.0480769	0.0359411		0.0583692	0.0519749	0.0836649	0.0730434	0.0425867	0.0383231	0.0625586	0.0599254		0.0628584	0.0594994	0.0472507	0.0437474	0.0871896	0.0832106	0.0552871	0.0555635		0.0791063	0.0630633	0.0562491	0.045503	0.093522	0.0815722	0.0596568	0.0541793
39	EPHB6	0.00303445	-0.000888414	0.00198441	-0.00203377	0.0111613	0.00894755	0.0132464	0.0111794		0.0155778	0.0109466	0.0106115	0.0090209	-0.00682304	-0.00629522	0.00214947	0.00214947		0.00950227	0.00954909	0.0138763	0.0120959	0.00869398	0.00406793	0.0153357	0.00794309		0.00786943	0.00873984	0.00490171	0.00607194	0.0161961	0.0159115	0.0111669	0.0120634		0.0073828	0.0086503	0.00685422	0.00829709	0.0124181	0.0151909	0.00857829	0.0103988
40	FGFR1	0.0349327	0.0206027	0.0516901	0.0340204	0.0505891	0.0496466	0.0377817	0.0473433		0.104262	0.0890555	0.0692521	0.0609913	0.083151	0.0480187	0.0638828	0.0405624		0.0652852	0.0530183	0.096968	0.0792969	0.0657946	0.0611945	0.0993331	0.0934684		0.078728	0.0867578	0.0601085	0.0646496	0.0947399	0.0897387	0.0620065	0.0588814		0.0953814	0.0805642	0.0672609	0.0573546	0.117916	0.102267	0.077343	0.063745
41	HCK	0.112652	0.0681002	0.142028	0.0880404	0.220992	0.182272	0.194606	0.155904		0.209186	0.203517	0.169364	0.177291	0.220886	0.215949	0.200231	0.18861		0.197806	0.166671	0.233239	0.199318	0.16995	0.140139	0.228596	0.190398		0.332728	0.264211	0.318258	0.247978	0.366091	0.275688	0.305581	0.235211		0.354081	0.336515	0.329167	0.296957	0.36941	0.336074	0.327729	0.289059
42	JAK2	0.00511126	-0.00529587	0.0128155	-0.000140593	0.00626239	0.00557618	0.0076648	0.00944645		0.0159129	0.0107413	0.0134015	0.00859118	-0.0104019	-0.0142962	-0.00272547	-0.00336754		0.00717464	0.00764953	0.0127096	0.0112057	0.0177303	0.0104892	0.0281703	0.0213239		0.0158502	0.0143914	0.0109368	0.0106277	0.0285535	0.0260303	0.0215309	0.0181628		0.0176418	0.0116792	0.0155258	0.00963946	0.0388063	0.0337423	0.0235737	0.0208908
43	M-CSFR	0.0138108	0.0153492	0.0202723	0.0220238	0.0545654	0.0451316	0.0440494	0.0368045		0.0555239	0.0437217	0.0394797	0.0314368	0.0439314	0.035512	0.0386362	0.0319381		0.0439218	0.029956	0.0615926	0.0419089	0.0476011	0.0335676	0.0731241	0.0473053		0.0511937	0.0513653	0.038934	0.0368438	0.0756797	0.0678124	0.0515503	0.0487771		0.0720726	0.0654852	0.052423	0.049487	0.102631	0.0881554	0.0705879	0.0575488
44	RET	0.0239256	0.0166953	0.0332219	0.0246639	0.0479599	0.046146	0.0389898	0.037751		0.0561508	0.0393444	0.0426224	0.0294165	0.0591609	0.0304462	0.0497891	0.0287199		0.0542691	0.0302302	0.0746579	0.045243	0.047463	0.0340337	0.070842	0.046213		0.112043	0.109082	0.0825415	0.0836382	0.170747	0.141549	0.112754	0.0944054		0.148075	0.152865	0.106261	0.106606	0.225673	0.193795	0.147242	0.127144
45	SRMS	0.100968	0.0788304	0.162885	0.122208	0.0947712	0.100398	0.0742887	0.0784784		0.193952	0.163284	0.130368	0.110505	0.112432	0.083093	0.0827326	0.0607835		0.194382	0.131114	0.186025	0.18968	0.192795	0.179323	0.195702	0.172952		0.160215	0.157733	0.214608	0.246918	0.162143	0.166316	0.205859	0.204468		0.174002	0.149652	0.220826	0.205867	0.203978	0.169568	0.132773	0.208212
46	TRKB	0.0623236	0.0450553	0.0881563	0.0680397	0.0635577	0.0543805	0.0514822	0.044119		0.118448	0.102409	0.0801298	0.0695664	0.0524666	0.0369796	0.0435032	0.0319381		0.0692448	0.0597136	0.0989529	0.0868441	0.0724316	0.0681681	0.105672	0.100568		0.0816948	0.0681237	0.0617424	0.0547284	0.0860185	0.0884577	0.0576833	0.0603308		0.110591	0.0901269	0.0770595	0.0645977	0.109646	0.0994073	0.0729674	0.0651024
47	VEGFR3	0.0528548	0.0320252	0.079431	0.0564359	0.0656462	0.0553471	0.0540364	0.0440494		0.0956591	0.080955	0.0650512	0.0547892	0.057011	0.036632	0.0472129	0.0299168		0.0592654	0.0451057	0.0890668	0.0636052	0.07219	0.04723	0.108657	0.0704714		0.106158	0.100225	0.0805911	0.0786702	0.11523	0.110584	0.0796512	0.0737277		0.167266	0.129699	0.118178	0.0922275	0.179807	0.131459	0.118457	0.0859506
48	ACK1	1.08323	1.05625	1.07034	1.0151	0.985314	0.979376	1.01066	0.994761		1.09328	1.04096	1.11428	1.01462	0.943819	0.971482	0.973768	1.08014		1.07966	1.0797	1.05346	1.0382	1.32722	1.2807	1.18783	1.15662		1.25503	1.19028	1.38438	1.33525	1.2909	1.28521	1.46792	1.44674		1.25817	1.21812	1.37163	1.29181	1.26111	1.19903	1.40773	1.30038
49	BMK	0.00998792	0.00472667	0.0114439	0.00550675	0.0420108	0.0295159	0.0333247	0.0244374		0.0340918	0.0297524	0.0298206	0.0261712	0.0241124	0.0166263	0.0256443	0.0192316		0.0240366	0.0175353	0.0317519	0.0233974	0.020354	0.0173419	0.0283329	0.0222472		0.0623129	0.059481	0.039854	0.0374841	0.0595505	0.0616984	0.0333108	0.0317021		0.05863	0.0599927	0.0452374	0.0447349	0.0573207	0.0556224	0.0385211	0.039144
50	EPHA2	0.0188721	0.00801111	0.0273942	0.012384	0.0656641	0.0458238	0.0520112	0.0377023		0.059793	0.0465317	0.0418912	0.0339831	0.0476261	0.0564059	0.0415691	0.0471574		0.0451726	0.0294811	0.0638374	0.0422683	0.0339388	0.0272759	0.0480205	0.0402248		0.032486	0.033761	0.0255242	0.0264	0.0388794	0.0360391	0.0255189	0.0247314		0.044277	0.0455207	0.0315768	0.03625	0.0353109	0.0391892	0.0250189	0.0252904
51	EPHA8	0.0907605	0.0779073	0.139491	0.112542	0.178578	0.134535	0.133556	0.105308		0.257248	0.170953	0.184693	0.115758	0.136081	0.108351	0.101567	0.0817418		0.12977	0.114333	0.186142	0.163981	0.127504	0.107826	0.196757	0.160782		0.0959952	0.102241	0.0747032	0.0792516	0.112875	0.113418	0.0762747	0.0791736		0.12714	0.13634	0.0896289	0.0957306	0.119892	0.112944	0.0787244	0.0753309
52	EERB2	-0.0106264	-0.000503819	-0.0106561	0.00811471	0.0644349	0.0482583	0.0514057	0.038447		0.0735191	0.0612089	0.0497673	0.0419938	0.0498854	0.041775	0.0423697	0.034435		0.0434536	0.0339558	0.0641913	0.0504017	0.0429578	0.0336885	0.062058	0.0503481		0.0477059	0.057826	0.0362403	0.0455653	0.0758221	0.0714291	0.0515168	0.0491122		0.059719	0.0694483	0.0449503	0.0486041	0.0690234	0.064472	0.0422979	0.0426972
53	FGFR2	-0.0114725	-0.0115801	-0.010669	-0.0108171	0.0046871	0.00290892	0.00556997	0.00593187		0.00476449	0.00206251	0.00486481	0.00138216	-0.0125518	-0.0127835	-0.00251938	-0.00426326		0.00164985	-0.000243019	0.0026632	-0.000621105	0.00429233	0.00294594	0.00627212	0.00381442		0.00382387	0.00809623	0.003415	0.00520347	0.0120749	0.0193017	0.0106139	0.0133452		3.96712e-05	-0.000989796	0.000551544	-0.000130409	0.0109977	0.00539025	0.00571176	0.00289314
54	HGFR	0.0187413	-0.00188067	0.0300924	0.00749009	0.0462892	0.029492	0.037932	0.0273465		0.0364371	0.0194038	0.0259146	0.0147035	0.0235009	0.016607	0.0220614	0.0178365		0.0260164	0.0144385	0.0356113	0.0231873	0.026689	0.0174455	0.0420518	0.0265774		0.0439791	0.0217653	0.0312429	0.0146462	0.0531518	0.0484741	0.0354891	0.0347099		0.0377372	0.0434022	0.0270759	0.030701	0.0508487	0.0461676	0.0311193	0.0284603
55	JAK3	0.0120263	0.00325752	0.0246897	0.0145155	0.0840306	0.0508838	0.067016	0.0419407		0.0586204	0.0479259	0.0419169	0.0327324	0.0523379	0.0404748	0.0437172	0.0355606		0.0389655	0.0282972	0.0580208	0.0401894	0.0404463	0.0325319	0.0594182	0.0448151		0.0602472	0.0632936	0.0456978	0.05018	0.0982789	0.112428	0.0681226	0.0757972		0.0863661	0.0781125	0.0600896	0.0558902	0.095035	0.0757795	0.0633058	0.0510412
56	MUSK	0.0288561	0.0294869	0.0518704	0.0482708	0.11343	0.0912746	0.0877068	0.0698137		0.113633	0.0830193	0.0800913	0.0553472	0.103054	0.0674902	0.0800137	0.0536811		0.0686429	0.0477276	0.099915	0.0691675	0.075953	0.0638268	0.109697	0.0942551		0.158438	0.160589	0.121498	0.121932	0.269199	0.255606	0.180291	0.171142		0.241125	0.193931	0.171147	0.137825	0.273602	0.187885	0.183916	0.126649
57	ROR1	0.0100802	0.00801111	0.0164988	0.0155393	0.0231789	0.017731	0.0199206	0.014868		0.0169774	0.0148213	0.0132411	0.0104704	-0.0022722	-0.0130281	0.00302141	-0.00405716		0.0118299	0.00947551	0.0167127	0.0137049	0.016617	0.0119909	0.0261873	0.0178714		0.0149859	0.0094141	0.0106204	0.00687417	0.0240699	0.0125666	0.0169647	0.00949123		0.016886	0.0151484	0.0117858	0.0141475	0.0218976	0.0205637	0.012946	0.010806
58	SYK	0.041717	0.0383479	0.0651935	0.0594495	0.0753188	0.0477809	0.0600008	0.0390385		0.115351	0.089169	0.0789176	0.0583232	0.0741394	0.0696594	0.0599433	0.0566537		0.0737864	0.0584762	0.106721	0.0888623	0.0753833	0.0623941	0.114352	0.0935074		0.404586	0.338508	0.372037	0.300101	0.418238	0.371726	0.332232	0.288095		0.40659	0.402228	0.353494	0.35442	0.410434	0.390642	0.343978	0.325957
59	TXK	0.0126109	0.00802649	0.0221397	0.0103105	0.0157201	0.0131006	0.0140328	0.0124599		0.0198307	0.0161777	0.0142224	0.0124073	-0.00106851	-0.0023237	0.00558967	0.00350494		0.0164049	0.0122513	0.025316	0.0166795	0.0158229	0.0133632	0.0261938	0.0206412		0.0215814	0.0189396	0.0153454	0.0125855	0.0317625	0.0297181	0.0215309	0.0192771		0.0236519	0.0481866	0.0180095	0.0346707	0.0353171	0.0406405	0.0198208	0.0266478
60	ZAP70	0.0301638	0.0230026	0.0475045	0.0329192	0.0221466	0.0219676	0.0209854	0.019677		0.0424841	0.0368586	0.0321488	0.0265175	-0.00242668	0.00525889	0.00456712	0.00854634		0.0262973	0.0366847	0.0384975	0.0522705	0.0279491	0.029632	0.0409465	0.0467526		0.0458425	0.0358451	0.033863	0.0270256	0.058263	0.0519614	0.0355561	0.0367459		0.0445388	0.0312629	0.030981	0.0235657	0.0661888	0.049873	0.0403656	0.0340497
61	ALK	0.00778804	0.00388056	0.00926736	0.00686547	0.0215738	0.0271947	0.0202059	0.0233099		0.0170855	0.00471045	0.013068	0.00357565	0.00542625	0.00196967	0.0112335	0.00643783		0.0137897	0.00910764	0.0234085	0.0122783	0.0238754	0.0169018	0.0357515	0.0228518		0.0275333	0.011584	0.0209684	0.00943542	0.0550281	0.0540511	0.0373826	0.0343748		0.0501801	0.0402484	0.0370899	0.029775	0.0400044	0.0347613	0.0272626	0.0219687
62	BTK	0.0210796	0.00931873	0.0347416	0.0186367	0.0488252	0.045955	0.0366514	0.0364983		0.0650619	0.0134865	0.035362	0.00874511	0.0152617	0.0145794	0.0174163	0.0139841		0.025167	0.015823	0.0402281	0.0265324	0.0410591	0.0340164	0.0654714	0.0526043		0.0929426	0.0358022	0.0711336	0.0242804	0.133617	0.109957	0.0867727	0.0730658		0.123873	0.120856	0.0873964	0.0860612	0.128223	0.11321	0.0809122	0.0712427
63	EPHA3	0.0554162	0.0301176	0.0717681	0.0432802	0.114319	0.0935241	0.0876929	0.0727089		0.14303	0.112763	0.0968696	0.0743639	0.0873027	0.0791601	0.0676243	0.0619725		0.0878057	0.0454869	0.124309	0.0678903	0.0925757	0.0627135	0.132694	0.092116		0.114415	0.113318	0.0909539	0.0865895	0.136664	0.170786	0.0927465	0.113131		0.185487	0.186599	0.136088	0.130481	0.170538	0.164844	0.117179	0.10719
64	EPHB1	0.0575623	0.0358558	0.0777825	0.0516643	0.113293	0.0945863	0.0864819	0.0744419		0.152817	0.116475	0.10617	0.0797193	0.0904503	0.0842066	0.0684407	0.0650243		0.123175	0.0573993	0.172402	0.0840962	0.106376	0.0771958	0.156049	0.116303		0.142268	0.143721	0.115875	0.111083	0.164983	0.179611	0.113692	0.122942		0.207141	0.202398	0.14781	0.143403	0.19918	0.183266	0.134849	0.122185
65	EERB3	0.0125109	0.00417285	0.0237753	0.0139166	0.0731289	0.0530916	0.0588803	0.0454274		0.062441	0.0510008	0.0425518	0.0360355	0.0541015	0.0447681	0.0454294	0.0361948		0.0413132	0.0234814	0.0621013	0.0368111	0.0488957	0.0349485	0.0724999	0.0550425		0.0612463	0.0687612	0.0449838	0.0511809	0.0932518	0.106677	0.0611603	0.0679467		0.0966905	0.069853	0.0698236	0.0492071	0.117662	0.114402	0.077894	0.0732948
66	FGFR2A	0.00718807	0.00475744	0.0177416	0.01042	0.0330484	0.0189304	0.0265879	0.0152925		0.0374585	0.0291147	0.0263957	0.0180193	0.0197482	0.00821983	0.0188352	0.0109719		0.021515	0.0147127	0.033007	0.0204836	0.0275434	0.0198707	0.0404783	0.0316033		0.0613382	0.0433662	0.038647	0.0303302	0.0706527	0.0664344	0.0491039	0.0428872		0.0409803	0.0270736	0.0288203	0.0182608	0.0884518	0.0611557	0.0579241	0.0395033
67	IGFR1R	0.0144569	0.0160645	0.0270916	0.0272397	0.0969492	0.0648944	0.0749081	0.0518024		0.0879153	0.066294	0.0602537	0.0483178	0.0767721	0.063023	0.0594122	0.0486714		0.0518143	0.0315345	0.0783293	0.0463543	0.0490338	0.0340423	0.0726885	0.0514405		0.103277	0.088419	0.0807236	0.0668207	0.151286	0.132517	0.0990889	0.08937		0.143546	0.0953516	0.100232	0.0668589	0.182901	0.152974	0.121642	0.101577
68	LCK	7.3073e-05	-0.00471898	0.00573857	-0.00303188	0.00201984	0.00282539	0.00626593	0.00628681		0.00552645	-0.00159057	0.00604493	-0.000734371	-0.0115284	-0.0163882	-0.00179012	-0.00362119		0.00746893	0.00875983	0.00974601	0.0083582	0.00410245	0.00612204	0.00631113	0.00576497		0.0610379	0.0365193	0.0485092	0.025929	0.0727424	0.0581724	0.0498998	0.0395442		0.0751015	0.0342144	0.055761	0.0241902	0.0807879	0.050719	0.0545705	0.0329238
69	NGFR	-0.00290369	-0.00290369	-5.36616e-06	-0.000507639	0.00654881	-0.00182889	0.0093699	0.0023129		0.00104116	0.00132757	0.00286373	0.00359489	-0.0185767	-0.0210291	-0.00586446	-0.00930466		0.00127529	0.0032083	0.000468133	0.00238674	0.00302362	0.00174628	0.00492623	0.00471167		0.0202636	0.00791234	0.0154485	0.00616761	0.0351657	0.0105803	0.0242035	0.00934042		0.0215514	0.0136786	0.0176363	0.00989071	0.0322911	0.0223484	0.0211224	0.0149102
70	ROR2	0.0281639	0.0248564	0.0461393	0.0406208	0.0496785	0.039439	0.0414048	0.0327192		0.067645	0.048796	0.045887	0.0333866	0.0290558	0.0222135	0.0273406	0.0216651		0.038397	0.0287387	0.0596906	0.0408971	0.0452967	0.0338352	0.0645742	0.0548409		0.0294764	0.0217408	0.0215425	0.015603	0.0302163	0.0318143	0.0212544	0.0199976		0.0365649	0.0541135	0.0267242	0.037176	0.0426969	0.0437344	0.0262725	0.0289474
71	TEC	-0.00467283	-0.00703424	-0.00402999	-0.00676029	-0.0104632	-0.0100634	-0.00475106	-0.0041943		-0.00674054	-0.00790239	-0.00387068	-0.00269697	-0.0250328	-0.0234622	-0.00905893	-0.0119918		-0.00323951	-0.0014871	-0.00612811	-0.00393305	-0.000169737	-0.000989653	-0.00128953	-0.000255739		-0.00602645	0.0159912	-0.00674169	0.0126664	-0.00265694	0.00747481	0.000157791	0.00461505		-0.00154321	-0.0111059	0.000407975	-0.0059952	-0.000346862	-0.00234157	-0.00147452	-0.00224904

## Sheet: Apoptosis array
		Non-Treated									Minoxidil									POLE 0.25%									POLE 0.5%									POLE 1%
		#1	#2	#3	#4	#5	#6	#7	#8		#1	#2	#3	#4	#5	#6	#7	#8		#1	#2	#3	#4	#5	#6	#7	#8		#1	#2	#3	#4	#5	#6	#7	#8		#1	#2	#3	#4	#5	#6	#7	#8
	Pos	1	1	1	1	1	1	1	1		1	1	1	1	1	1	1	1		1	1	1	1	1	1	1	1		1	1	1	1	1	1	1	1		1	1	1	1	1	1	1	1
	Neg	0.00175718	0.00344298	0.00393649	0.0119403	-0.00297731	-0.00302784	0.00189697	0.001603		-0.0102836	-0.00860498	-0.00438943	-0.00683459	0.00119844	-0.00654462	0.00311685	0.00107406		0.00280568	0.00313238	0.00320324	-0.0026648	-0.00147115	-0.000237282	-0.0023137	-0.00287626		0.0029911	0.00433608	0.00448158	0.000607618	-0.00653656	-0.00350186	-0.00388917	0.00312534		0.00192997	-0.00456187	0.00082161	-0.0057019	-0.00204054	-0.00288239	0.000718403	-0.000621785
1	Bad	0.475619	0.426245	0.243396	0.235444	0.624697	0.573917	0.547244	0.480565		0.497936	0.425895	0.287915	0.255225	0.694365	0.590226	0.60151	0.483635		0.585085	0.479183	0.513594	0.420189	0.622581	0.531607	0.528367	0.435285		0.551613	0.488054	0.405108	0.339652	0.599168	0.505937	0.532683	0.45		0.648113	0.537087	0.533616	0.430527	0.536291	0.494425	0.473322	0.428753
2	Bax	0.612625	0.525252	0.46894	0.347314	0.777882	0.695637	0.696788	0.601404		0.588535	0.550632	0.41993	0.406161	0.716242	0.674314	0.63686	0.580859		0.646544	0.600845	0.618736	0.573581	0.72899	0.631349	0.661102	0.555009		0.666591	0.589284	0.536646	0.482667	0.722634	0.679279	0.664224	0.622593		0.717778	0.645451	0.646931	0.588555	0.67193	0.597143	0.646627	0.576454
3	Bcl-2	0.604652	0.507771	0.338682	0.274547	0.685658	0.542881	0.540656	0.382051		0.511224	0.490123	0.318467	0.304081	0.606232	0.50377	0.470931	0.351795		0.574618	0.533232	0.461733	0.437181	0.595068	0.508009	0.498739	0.395401		0.574692	0.470283	0.39646	0.298164	0.583176	0.513089	0.510924	0.414304		0.635846	0.530896	0.490579	0.375324	0.551796	0.478053	0.447671	0.379805
4	Bcl-w	0.43718	0.364767	0.232985	0.182949	0.449216	0.367046	0.27949	0.234599		0.404905	0.391993	0.220969	0.221492	0.378448	0.355403	0.23566	0.214226		0.344636	0.326445	0.24634	0.228897	0.399785	0.308799	0.268522	0.210954		0.419364	0.339439	0.263877	0.205188	0.391739	0.361316	0.286688	0.269007		0.431447	0.417195	0.270842	0.273081	0.382371	0.304016	0.268818	0.215491
5	BID	0.214472	0.156274	0.109372	0.0779583	0.332157	0.289651	0.18568	0.164306		0.18687	0.167762	0.0882183	0.0881945	0.313764	0.263862	0.18285	0.143766		0.279806	0.249253	0.194963	0.176552	0.275734	0.231564	0.172556	0.143591		0.385109	0.307064	0.22496	0.172621	0.30955	0.283321	0.207337	0.192441		0.341101	0.293008	0.197303	0.166184	0.219806	0.218637	0.150851	0.14722
6	BIM	0.47729	0.611653	0.299736	0.376216	0.775078	0.681792	0.64728	0.581518		0.773483	0.635223	0.549001	0.426957	0.778718	0.61141	0.661421	0.45585		0.742998	0.680912	0.678464	0.609079	0.672339	0.570759	0.581651	0.47413		0.655117	0.643322	0.451595	0.601185	0.730378	0.660895	0.667085	0.598796		0.762669	0.751016	0.651797	0.615971	0.653208	0.568495	0.559608	0.468428
7	Caspase 3	0.400988	0.383083	0.222261	0.209366	0.4753	0.467203	0.380028	0.358775		0.398927	0.382831	0.228376	0.230584	0.45478	0.396603	0.343065	0.283282		0.462038	0.399678	0.37547	0.322963	0.484305	0.408944	0.411398	0.315878		0.43773	0.381931	0.300302	0.290962	0.521337	0.468576	0.468396	0.414471		0.518992	0.459172	0.394013	0.341472	0.521842	0.397449	0.449603	0.332882
8	Caspase 8	0.423162	0.393577	0.214912	0.188965	0.511503	0.452538	0.318571	0.279127		0.392511	0.398551	0.222394	0.224934	0.466118	0.359194	0.291086	0.204427		0.484868	0.405728	0.361315	0.28732	0.442484	0.359079	0.296852	0.236846		0.541198	0.48503	0.360163	0.328046	0.482037	0.423836	0.369478	0.315294		0.543202	0.466128	0.33442	0.297536	0.484034	0.410705	0.354902	0.301185
9	CD40	0.891663	0.820677	0.957849	0.868945	0.893514	0.938382	0.955083	0.87042		0.922913	0.845288	0.941486	0.828225	0.815538	0.891062	0.8157	0.820216		0.833728	0.834552	0.807029	0.7931	0.854607	0.78105	0.834096	0.715425		0.989542	0.921876	0.90456	0.869791	0.966291	0.823421	0.922331	0.794791		1.01041	0.856506	0.959319	0.825605	0.884842	0.832158	0.864111	0.790884
10	CD40L	0.839753	0.795269	0.914456	0.737772	0.0931886	0.0841821	0.0599472	0.0413753		0.823278	0.90459	0.813103	0.845484	0.022463	0.0417629	0.0210072	0.0231138		0.0174417	0.0443355	0.0194693	0.029416	0.0344415	0.0728456	0.03695	0.0523987		0.0231777	0.0467447	0.0184182	0.0275325	0.032096	0.0488813	0.025873	0.0322181		0.0325559	0.0393617	0.0284319	0.0232836	0.013942	0.0264442	0.0140735	0.0130606
11	cIAP-2	0.16894	0.140357	0.0965291	0.063834	0.341277	0.369358	0.214316	0.229861		0.151101	0.133514	0.0807878	0.07312	0.347036	0.288928	0.238165	0.178094		0.281074	0.301446	0.199912	0.20686	0.356362	0.316665	0.246251	0.20853		0.317955	0.273297	0.181929	0.147545	0.330843	0.312459	0.253974	0.224836		0.328594	0.316439	0.196774	0.181964	0.301629	0.25745	0.209242	0.177047
12	cytoC	0.593413	0.546864	0.340487	0.286867	0.513928	0.456327	0.341449	0.292823		0.574698	0.535258	0.336937	0.319916	0.499563	0.426154	0.36311	0.282053		0.522359	0.435379	0.422914	0.324608	0.465915	0.43896	0.371427	0.315662		0.480936	0.461797	0.296186	0.278199	0.533438	0.425473	0.470161	0.328958		0.466317	0.440839	0.317688	0.282514	0.450473	0.386656	0.350944	0.290433
13	DR6	0.284091	0.260687	0.140524	0.117192	0.0543079	0.0575037	0.0307405	0.0233394		0.209728	0.19826	0.108207	0.10156	0.0220932	0.0238845	0.0149427	0.0122136		0.0412645	0.0499808	0.0271591	0.0303671	0.0436243	0.0480496	0.028728	0.0244727		0.0236062	0.050613	0.0110239	0.0224851	0.0332922	0.0510219	0.0224038	0.0318072		0.0383069	0.0546181	0.0243062	0.0293487	0.0279645	0.0148216	0.0164422	0.0114087
14	Fas	1.00217	0.985612	1.07775	1.0281	0.083841	0.119804	0.0314149	0.0429662		0.986576	0.984427	0.970377	0.968644	0.0349328	0.0428839	0.0100911	0.0111763		0.0695043	0.0674526	0.0397818	0.0365415	0.071327	0.0738541	0.0304301	0.0290021		0.0541242	0.050125	0.0201703	0.0172448	0.0447133	0.0861161	0.0276229	0.0385174		0.0679283	0.0842521	0.0244297	0.0349202	0.0372374	0.0368228	0.0177201	0.0201667
15	FasL	0.65559	0.51699	0.462191	0.378753	0.0439119	0.0623922	0.0208839	0.0214373		0.587233	0.531179	0.398588	0.353863	0.0212611	0.018915	0.00954844	0.00409036		0.0352271	0.0355146	0.0268689	0.0175187	0.0359838	0.0523682	0.0163084	0.0190058		0.0429359	0.0364371	0.0180646	0.0128243	0.0387698	0.0477857	0.0250362	0.0207605		0.0415591	0.0528602	0.0183646	0.0194224	0.0204884	0.033581	0.017237	0.0184214
16	Hsp27	0.835743	0.622527	0.436689	0.297068	0.698302	0.653535	0.655425	0.575362		0.710997	0.778943	0.382683	0.438423	0.588782	0.514957	0.528145	0.424538		0.627073	0.604125	0.599213	0.586639	0.659455	0.558883	0.603158	0.518962		0.641048	0.575109	0.536035	0.468088	0.662192	0.672593	0.634279	0.673795		0.72319	0.684264	0.659696	0.594249	0.603803	0.643935	0.554216	0.586552
17	Hsp60	0.979158	0.847848	0.879852	0.748836	0.819934	0.761183	0.790305	0.717954		0.7839	0.760227	0.683557	0.682536	0.678035	0.603678	0.6228	0.536763		0.754302	0.711596	0.727117	0.648044	0.6747	0.646333	0.628416	0.562466		0.745255	0.707512	0.657494	0.612614	0.749493	0.752257	0.731417	0.723595		0.775929	0.760371	0.719307	0.709733	0.647617	0.615337	0.631324	0.600421
18	Hsp70	0.861501	0.733274	0.729219	0.704245	0.734985	0.645804	0.658192	0.669344		0.644197	0.608443	0.528752	0.488133	0.611052	0.54497	0.52406	0.454828		0.572919	0.549619	0.520285	0.51282	0.612852	0.522804	0.572318	0.499301		0.594569	0.497504	0.502471	0.374807	0.586545	0.675351	0.66074	0.658351		0.585204	0.568667	0.482204	0.456692	0.61099	0.564675	0.555322	0.529095
19	HTRA	0.669289	0.579957	0.383409	0.330678	0.519423	0.499427	0.381221	0.360833		0.603439	0.539007	0.400653	0.335204	0.530824	0.489069	0.38373	0.341039		0.55546	0.490944	0.475323	0.410452	0.56103	0.486737	0.456547	0.407359		0.588177	0.428053	0.4234	0.274148	0.500642	0.547931	0.553605	0.512811		0.573639	0.539271	0.437738	0.399725	0.494086	0.476821	0.394422	0.377311
20	IGF-1	0.518205	0.343307	0.305542	0.199035	0.0952854	0.0592974	0.0472374	0.0249822		0.404873	0.365653	0.247819	0.206963	0.0312693	0.0436582	0.0192517	0.0217094		0.065806	0.0536137	0.0424418	0.0373959	0.0606968	0.064517	0.0323341	0.0334737		0.0840233	0.055981	0.0321298	0.0190451	0.0993378	0.0956105	0.0552397	0.0535963		0.049495	0.0815398	0.0205156	0.0348496	0.0298492	0.0438968	0.0207433	0.0222393
21	IGF-2	0.607598	0.442465	0.385266	0.284487	0.0960054	0.120208	0.0370176	0.0404761		0.514722	0.495598	0.392226	0.352605	0.0484889	0.0828589	0.0220446	0.0307583		0.0926214	0.162482	0.0584661	0.0865811	0.0543969	0.0880554	0.0276894	0.0326948		0.0918909	0.0780245	0.0383185	0.0253785	0.168342	0.0985823	0.100826	0.0512227		0.0802088	0.10433	0.0423781	0.0360309	0.0560974	0.0690393	0.0292987	0.0388514
22	IGFBP-1	0.187469	0.102602	0.0898331	0.046414	0.123189	0.0674828	0.0654462	0.0248439		0.112163	0.162318	0.0536061	0.0665441	0.0959181	0.102563	0.0779499	0.040302		0.0531694	0.106526	0.0367349	0.0676873	0.0366126	0.0546935	0.0199002	0.0286847		0.131645	0.0890581	0.0575598	0.0382221	0.132606	0.195365	0.0895058	0.100766		0.162945	0.114112	0.0666209	0.0505237	0.0341213	0.0657724	0.0192161	0.0339582
23	IGFBP-2	0.655545	0.676564	0.597863	0.57597	0.177051	0.0670913	0.0661552	0.0212125		0.657547	0.661673	0.544871	0.53896	0.0878977	0.0706896	0.0342055	0.0245023		0.112145	0.112759	0.0576278	0.0705407	0.103787	0.0491767	0.0500187	0.0191645		0.0741204	0.103877	0.0279183	0.0434463	0.10003	0.129609	0.0539007	0.0667276		0.171258	0.132633	0.0651223	0.0554604	0.0543257	0.0527174	0.0278962	0.0223172
24	IGFBP-3	0.432275	0.480935	0.255637	0.296754	0.0781693	0.0338949	0.0318299	0.00936724		0.393641	0.369763	0.208601	0.206322	0.0654659	0.0678004	0.0223957	0.0164428		0.0923078	0.0925299	0.0497123	0.0469718	0.0732965	0.0585138	0.0324207	0.0214869		0.0509582	0.0967352	0.0241729	0.0362127	0.075098	0.102687	0.04363	0.0509488		0.0853948	0.11651	0.0362601	0.0477732	0.0684236	0.0384437	0.0391008	0.016302
25	IGFBP-4	0.211131	0.206073	0.121194	0.108849	0.0896643	0.0603838	0.0340088	0.0195697		0.245905	0.156968	0.119483	0.0799094	0.0332455	0.0439933	0.00844725	0.017576		0.0724837	0.103977	0.0461818	0.0556771	0.0492361	0.08172	0.0253382	0.0365461		0.0518032	0.0687762	0.0202507	0.0193988	0.0746069	0.0961772	0.0439038	0.0456537		0.0527346	0.132897	0.0238478	0.0487606	0.0441607	0.027198	0.0251067	0.0119542
26	IGFBP-5	0.0641167	0.0739277	0.0268492	0.0362916	0.0978876	0.077702	0.0264866	0.019708		0.033157	0.0362319	0.0216528	0.018353	0.0285881	0.0387696	0.00993146	0.0110486		0.048674	0.0672043	0.0226613	0.0328981	0.0597477	0.0441819	0.0235063	0.0157891		0.0451736	0.0611586	0.0121491	0.019881	0.0730077	0.0626444	0.0359916	0.0357938		0.0915853	0.0642994	0.0301245	0.0223492	0.0430801	0.0311811	0.0198395	0.0112997
27	IGFBP-6	1.20941	1.14496	1.28836	1.22718	0.0769441	0.0716008	0.0238063	0.0234259		1.47707	1.38965	1.57982	1.421	0.01962	0.0521409	0.0072503	0.0169535		0.0518757	0.0487524	0.026756	0.0274976	0.072549	0.0662848	0.02968	0.0322043		0.0499703	0.0654435	0.0162803	0.0220671	0.0577461	0.054321	0.0266491	0.0233168		0.0929665	0.0674888	0.0297014	0.0280793	0.0422634	0.0257405	0.0254963	0.00919587
28	IGF-1sR	0.443984	0.458564	0.277817	0.275881	0.0421435	0.0448593	0.0161804	0.0194659		0.417502	0.452848	0.237302	0.238988	0.0223127	0.0282876	0.00865472	0.00808018		0.0428719	0.0493274	0.0285777	0.0249827	0.0448819	0.0590358	0.0222658	0.0293915		0.0282006	0.0367823	0.0111847	0.0150908	0.0496871	0.0860279	0.030803	0.0433104		0.0815775	0.0571044	0.0335626	0.0171656	0.0372877	0.0564115	0.0163643	0.0291896
29	Livin	0.421066	0.385452	0.1841	0.186951	0.358128	0.332511	0.200568	0.188965		0.32011	0.343187	0.156517	0.161573	0.32554	0.309927	0.182324	0.176514		0.332796	0.332444	0.233411	0.218725	0.353432	0.310602	0.210247	0.188509		0.337475	0.334619	0.181398	0.171207	0.469457	0.387848	0.34425	0.271274		0.403131	0.375205	0.226182	0.200723	0.34925	0.322537	0.233662	0.21278
30	p21	1.6697	1.51514	1.95772	1.72799	1.44977	1.43988	1.455	1.33577		1.185	1.09078	1.26204	1.13416	0.970861	0.910905	0.966515	0.931915		1.33782	1.29535	1.34344	1.33001	1.29268	1.14108	1.26881	1.15126		1.26242	1.23435	1.21911	1.14536	1.12826	1.2991	1.31282	1.24504		1.1548	1.22198	1.22058	1.23089	1.19276	1.1764	1.20656	1.20009
31	p27	0.571816	0.528244	0.533686	0.507452	0.509773	0.503583	0.554816	0.539979		0.536842	0.524229	0.339406	0.30769	0.494894	0.479177	0.335469	0.347103		0.509409	0.542053	0.39309	0.46183	0.515946	0.520478	0.410301	0.445497		0.50824	0.47653	0.359793	0.478552	0.450727	0.383856	0.478697	0.259223		0.452243	0.470349	0.396622	0.420689	0.434155	0.423953	0.457084	0.470018
32	p53	0.732454	0.649834	0.629564	0.527739	0.693287	0.560338	0.620979	0.494364		0.68781	0.655351	0.682892	0.598878	0.630398	0.567656	0.565203	0.494359		0.638742	0.598728	0.605081	0.571694	0.566452	0.602626	0.542791	0.567659		0.638882	0.528903	0.535987	0.371239	0.600843	0.516224	0.608504	0.468944		0.673805	0.631815	0.595819	0.551071	0.663938	0.625527	0.606935	0.578823
33	SMAC	0.737921	0.710705	0.676593	0.721137	0.773613	0.714446	0.731528	0.655269		0.739612	0.672326	0.716222	0.627081	0.654436	0.559242	0.609889	0.494774		0.697469	0.625387	0.669855	0.579819	0.685568	0.642323	0.656443	0.594648		0.647131	0.582238	0.521889	0.448316	0.919486	0.661701	0.898944	0.59096		0.740669	0.698052	0.716292	0.663381	0.681177	0.645694	0.66101	0.634955
34	Survivin	0.266504	0.341575	0.157761	0.209602	0.394817	0.359675	0.388553	0.356234		0.465665	0.47067	0.389116	0.393555	0.531159	0.449591	0.421074	0.373564		0.456105	0.341565	0.379597	0.255594	0.499882	0.445118	0.43178	0.386876		0.395726	0.392441	0.361948	0.313081	0.46806	0.432222	0.438482	0.356879		0.523136	0.452906	0.41138	0.541649	0.502969	0.464784	0.41987	0.425807
35	sTNR-R1	0.294267	0.27513	0.174893	0.151378	0.0731924	0.0866453	0.0293053	0.0553302		0.363268	0.332504	0.213634	0.204589	0.0419131	0.0621953	0.0250449	0.0333916		0.0193496	0.0416827	0.00982898	0.0354936	0.084508	0.0753371	0.0362576	0.0464702		0.0527554	0.0357825	0.0269699	0.0195274	0.0756395	0.0579727	0.0371784	0.0327202		0.138121	0.0902417	0.0631652	0.0423605	0.107098	0.0581078	0.068507	0.0412201
36	sTNF-R2	0.274629	0.275753	0.135031	0.136286	0.0216042	0.0341602	0.00929807	0.0215756		0.256228	0.142849	0.138997	0.0759687	0.0425141	0.057561	0.0201294	0.0322745		0.0540057	0.037318	0.0316891	0.0241606	0.0637577	0.0249977	0.036849	0.0152554		0.0395556	0.0496251	0.0189005	0.0210544	0.0536663	0.0458843	0.0426105	0.0285358		0.100111	0.0885842	0.0549667	0.0606616	0.0320732	0.0201868	0.017798	0.0165357
37	TNF-a	0.237177	0.185084	0.111909	0.0760489	0.219911	0.229069	0.124413	0.12526		0.220082	0.27623	0.113263	0.127412	0.18568	0.221749	0.0991917	0.120641		0.224842	0.197295	0.152597	0.136605	0.269339	0.220993	0.163482	0.144053		0.283271	0.226365	0.164343	0.123144	0.319699	0.304224	0.228944	0.210274		0.287107	0.263349	0.158461	0.143263	0.196096	0.17603	0.128909	0.116208
38	TNF-b	0.570905	0.538161	0.386443	0.374516	0.453763	0.447586	0.302212	0.307106		0.499144	0.525625	0.361531	0.376297	0.439768	0.397886	0.313557	0.258689		0.497635	0.429224	0.4253	0.377823	0.474813	0.430003	0.391319	0.324865		0.585797	0.503527	0.423915	0.353621	0.557463	0.530743	0.495434	0.470237		0.553461	0.54776	0.44643	0.408858	0.479297	0.441137	0.385976	0.348778
39	TRAILR-1	0.36504	0.325249	0.196236	0.1643	0.0105892	0.0378108	0.00461186	0.0235469		0.342293	0.281486	0.177051	0.156612	0.0233529	0.020036	0.01207	0.0110486		0.0500462	0.0273733	0.0267722	0.0228709	0.0443718	0.0223164	0.0203473	0.0125725		0.0452926	0.0463638	0.0200257	0.0252017	0.0482265	0.0581364	0.0234994	0.0338005		0.0436812	0.0336358	0.0193166	0.0206742	0.0334177	0.0353527	0.0195434	0.018359
40	TRAILR-2	0.532861	0.450059	0.38796	0.266727	0.0177136	0.0346402	0.00191426	0.01101		0.452754	0.474184	0.271083	0.256911	0.0382843	0.0163263	0.0145597	0.0041542		0.0639896	0.0370044	0.0333818	0.0240799	0.0749218	0.0434108	0.0319735	0.0178951		0.0622179	0.0378416	0.0184343	0.0146246	0.0648858	0.0842021	0.0357329	0.0395217		0.0412703	0.0580085	0.0194753	0.0271096	0.0392981	0.0475155	0.0191849	0.024047
41	TRAILR-3	0.494877	0.437651	0.363426	0.269473	0.101349	0.0884643	0.0506613	0.0409084		0.386267	0.377843	0.205206	0.211165	0.0902899	0.0533428	0.0440684	0.032434		0.0982798	0.0893675	0.0660752	0.0625447	0.116814	0.0960637	0.0632172	0.0495715		0.125444	0.0986158	0.0590547	0.0507763	0.131183	0.149316	0.0812436	0.0867213		0.104745	0.109717	0.0550373	0.0523397	0.0790032	0.0960413	0.0469393	0.0631618
42	TRAILR-4	0.320845	0.255569	0.162259	0.125353	0.0221094	0.017663	0.00772447	0.00782823		0.227377	0.221102	0.117845	0.111483	0.0275711	0.0278716	0.00549478	0.0086228		0.0437213	0.025387	0.0270301	0.0172124	0.0347618	0.0194809	0.0164094	0.00997604		0.0445784	0.0379606	0.0172609	0.0160231	0.0647599	0.0478613	0.0341048	0.017413		0.0163577	0.0408685	0.00240841	0.014662	0.0224736	0.0358176	0.0105361	0.0176889
43	XIAP	0.496289	0.421431	0.295839	0.22969	0.554148	0.611496	0.439029	0.477729		0.331201	0.343156	0.172232	0.190179	0.492918	0.427726	0.399338	0.316429		0.495714	0.400488	0.437052	0.329186	0.491589	0.428864	0.423226	0.321893		0.496612	0.428422	0.36505	0.265677	0.611597	0.491821	0.539621	0.411336		0.457791	0.514196	0.30591	0.355313	0.460387	0.486735	0.374927	0.41761
